# Supplementary material for: Modified Flory–Rehner Theory Describes Thermotropic Swelling Transition of Smart Copolymer Microgels
Source: Polymers (Basel). 2022 May 13;14(10):1999. doi: 10.3390/polym14101999 (PMC9143634; doi:10.3390/polym14101999)
Supplement: Supplementary file 1 [file polymers-14-01999-s001.zip]

Archive with 1 entries (1 files):
- polymers-1713442-Supplementary.pdf
